# Supplementary material for: A GPAT1 Mutation in Arabidopsis Enhances Plant Height but Impairs Seed Oil Biosynthesis
Source: Int J Mol Sci. 2021 Jan 14;22(2):785. doi: 10.3390/ijms22020785 (PMC7829857; doi:10.3390/ijms22020785)
Supplement: Supplementary file 1 [file ijms-22-00785-s001.zip]

Archive with 3 entries (3 files):
- Supplemental Figures.docx
- Supplemental Table S1.docx
- Supplemental Table S2.docx
